# Supplementary material for: Saccharomyces cerevisiae Fermentation-Derived Postbiotics Supplementation to Dairy Calves: Effects on Growth, Metabolism, Immune Status and Preliminary First Lactation Outcomes
Source: Animals (Basel). 2025 Sep 18;15(18):2728. doi: 10.3390/ani15182728 (PMC12466413; doi:10.3390/ani15182728)
Supplement: Supplementary file 1 [file animals-15-02728-s001.zip]

Archive with 1 entries (1 files):
- animals-3853365-supplementary.pdf
